# Supplementary material for: Genomic comparative analysis and gene function prediction in infectious diseases: application to the investigation of a meningitis outbreak
Source: BMC Infect Dis. 2013 Nov 19;13:554. doi: 10.1186/1471-2334-13-554 (PMC4225559; doi:10.1186/1471-2334-13-554)
Supplement: Additional file 1: Figure S1 — GO function predictions for proteins specific to one of the two isolates. Complete list of GO terms predicted with Argot2 webserver [30]. [file 1471-2334-13-554-S1.xlsx]

## Sheet: Argot2_functio_prediction
Function prediction on genes with unknown function, specifically present in only one of the two isolates, performed with Argot2 tool (http://www.medcomp.medicina.unipd.it/Argot2/). For each gene, the corresponding GI protein number is provided, together with the existing annotation, the Gene Ontology (GO) predictions, the GO domain and the prediction score. Predictions with a score below the thre…
MF: Molecular Function domain; BP: Biological Process domain; CC: Cellular Component domain
Strain	GI number	Existing annotation	Predicted GO id	GO name	GO domain	Total score	Information content
K1207	121635163	membrane peptidase	GO:0016787	hydrolase activity	MF	4079.07	2.55
			GO:0016740	transferase activity	MF	37.23	2.49
			GO:0016998	cell wall macromolecule catabolic process	BP	26321.4	10.75
			GO:0016020	membrane	CC	30.68	2.86
			GO:0016021	integral to membrane	CC	16.38	4.1
			GO:0005618	cell wall	CC	15.15	7.72
			GO:0009279	cell outer membrane	CC	11.85	7.17
			GO:0005886	plasma membrane	CC	8.7	4.99
	15676027	hypothetical protein	GO:0016020	membrane	CC	22.75	2.86
			GO:0016021	integral to membrane	CC	6.19	4.1
			GO:0005737	cytoplasm	CC	5.48	3.24
	15676063	hypothetical protein	GO:0016491	oxidoreductase activity	MF	66.62	3.08
			GO:0055114	oxidation-reduction process	BP	265.66	6.14
			GO:0009279	cell outer membrane	CC	149.66	7.17
			GO:0016021	integral to membrane	CC	53.17	4.1
			GO:0016020	membrane	CC	35.19	2.86
	161869213	hypothetical protein	GO:0003995	acyl-CoA dehydrogenase activity	MF	103.52	7.94
			GO:0016627	oxidoreductase activity, acting on the CH-CH group of donors	MF	74.69	6.27
			GO:0016021	integral to membrane	CC	50.79	4.1
			GO:0016020	membrane	CC	35.38	2.86
	218767179	hypothetical protein	GO:0005524	ATP binding	MF	344.8	3.97
			GO:0000166	nucleotide binding	MF	20.8	2.37
	218767209	periplasmic protein	GO:0003899	DNA-directed RNA polymerase activity	MF	33.83	6.99
			GO:0016740	transferase activity	MF	24.03	2.49
			GO:0016779	nucleotidyltransferase activity	MF	22.78	4.73
			GO:0006810	Transport	BP	707.18	5.38
			GO:0006351	transcription, DNA-dependent	BP	185.52	6.46
			GO:0009279	cell outer membrane	CC	522.86	7.17
			GO:0016021	integral to membrane	CC	257.94	4.1
	352289428	SacB, capsular polysaccharide phosphotransferase	GO:0016772	transferase activity, transferring phosphorus-containing groups	MF	2251.66	3.34
			GO:0016740	transferase activity	MF	1483.74
			GO:0000271	polysaccharide biosynthetic process	BP	22919.5	9.46
			GO:0009058	biosynthetic process	BP	53.55	3.01
			GO:0000139	Golgi membrane	CC	114.24	9.27
			GO:0016020	membrane	CC	110.35	2.86
			GO:0005794	Golgi apparatus	CC	97.69	7.93
			GO:0016021	integral to membrane	CC	49.67	4.1
	254805876	Putative endonuclease	GO:0004519	endonuclease activity	MF	2123.97	5.69
			GO:0009381	excinuclease ABC activity	MF	14.94	8.82
			GO:0004518	nuclease activity	MF	9.04	4.77
			GO:0009432	SOS response	BP	164.61	10.4
			GO:0006281	DNA repair	BP	144.01	8.49
			GO:0006974	response to DNA damage stimulus	BP	136.59	8.14
			GO:0006289	nucleotide-excision repair	BP	65.5	11.06
			GO:0005737	cytoplasm	CC	554.91	3.24
	388935	TDP-deoxymannose-dehydratase	GO:0008830	dTDP-4-dehydrorhamnose 3,5-epimerase activity	MF	11672.2	10.14
			GO:0016853	isomerase activity	MF	1549.5	4.83
			GO:0009103	lipopolysaccharide biosynthetic process	BP	28550.6	10.16
			GO:0005622	intracellular	CC	170.35	1.89
	254673887	lipA5, capsule polysaccharide export protein	GO:0016740	transferase activity	MF	42.62	2.49
			GO:0008168	methyltransferase activity	MF	41.88	4.71
			GO:0015774	polysaccharide transport	BP	16389.8	12.41
			GO:0000271	polysaccharide biosynthetic process	BP	13433.9	9.46
			GO:0008643	carbohydrate transport	BP	8.18	8.85
			GO:0005886	plasma membrane	CC	1413.92	4.99
			GO:0016020	membrane	CC	813.39	2.86
	254671124	hypothetical protein	-	-	-	-	-
S0108	121633974	Protein export protein	GO:0016740	transferase activity	MF	12.34	2.49
			GO:0009306	protein secretion	BP	13022.6	9.75
			GO:0055085	transmembrane transport	BP	11007.4	7.51
			GO:0016020	membrane	CC	8116.46	2.86
	121635367	hypothetical protein	GO:0005375	copper ion transmembrane transporter activity	MF	310.28	8.9
			GO:0035434	copper ion transmembrane transport	BP	273.19	12.7
			GO:0016021	integral to membrane	CC	149.32	4.1
	15676290	hypothetical protein	-	-	-	-	-
	254804086	Putative mafB9 adhesin	GO:0004521	endoribonuclease activity	MF	220.27	7.39
			GO:0004540	ribonuclease activity	MF	204.37	6.83
	254805678	SurA, putative peptidyl-prolyl cis-trans isomerase	GO:0003755	peptidyl-prolyl cis-trans isomerase activity	MF	5512.61	7.68
			GO:0016853	isomerase activity	MF	3471.98	4.83
			GO:0000413	protein peptidyl-prolyl isomerization	BP	9742.85	10.45
			GO:0006457	protein folding	BP	8766.6	9.36
			GO:0015031	protein transport	BP	7670.86	8.05
			GO:0042597	periplasmic space	CC	1013.11	6.89
			GO:0030288	outer membrane-bounded periplasmic space	CC	622.91	7.37
			GO:0016020	membrane	CC	188.55	2.86
			GO:0005886	plasma membrane	CC	153.66	4.99
			GO:0005737	cytoplasm	CC	11.8	3.24
			GO:0016021	integral to membrane	CC	6.14	4.1
	30250495	hypothetical protein	GO:0003677	DNA binding	MF	671.96	3.83
			GO:0043565	sequence-specific DNA binding	MF	42.24	5.82
	121635673	putative pilin	GO:0008565	protein transporter activity	MF	1378.23	7.01
			GO:0015628	protein secretion by the type II secretion system	BP	1856.39	11.72
			GO:0015627	type II protein secretion system complex	CC	1781.41	9.36
	254673874	hypothetical protein	-	-	-	-	-
	254671515	LipA, Capsule polysaccharide export protein	GO:0016740	transferase activity	MF	42.91	2.49
			GO:0008168	methyltransferase activity	MF	42.16	4.71
			GO:0015774	polysaccharide transport	BP	16483.5	12.41
			GO:0000271	polysaccharide biosynthetic process	BP	13551.1	9.46
			GO:0008643	carbohydrate transport	BP	19.28	8.85
			GO:0006810	transport	BP	11.73	5.38
			GO:0005886	plasma membrane	CC	3560.26	4.99
			GO:0016020	membrane	CC	2041.29	2.86
	385323246	hypothetical protein	-	-	-	-	-

## Sheet: Blastp thresholds
NUMBER OF CDSs FOUND TO BE SHARED BY THE 2 FULLY SEQUENCED ISOLATES WHEN CHANGING THE CUTOFF OF PROTEIN SEQUENCE SIMILARITY
The BLASTp % similarity threshold was set to 90% after an evaluation of a wide range of different cut-offs and the relative results obtained. Relaxing that parameter did not produce substantial changes, since the 2 genomes belong to the same species and share the majority of their nucleotide sequence.On the contrary, tightening the percentage identity cutoff results in a rapid decrease in the num…
	Threshold on % similarity	CDS shared by both K1207 and S0108
	75	2012
	80	2012
	85	2012
	90	2011
	95	1960
	99	1649
